# Supplementary material for: Crosstalk among WEE1 Kinase, AKT, and GSK3 in Nav1.2 Channelosome Regulation
Source: Int J Mol Sci. 2024 Jul 24;25(15):8069. doi: 10.3390/ijms25158069 (PMC11311446; doi:10.3390/ijms25158069)
Supplement: Supplementary file 1 [file ijms-25-08069-s001.zip]

Archive with 1 entries (1 files):
- ijms-3058594-supplementary.docx
